# Supplementary material for: Effects of a Prenatal Lifestyle Intervention in Routine Care on Maternal Health Behaviour in the First Year Postpartum—Secondary Findings of the Cluster-Randomised GeliS Trial
Source: Nutrients. 2021 Apr 15;13(4):1310. doi: 10.3390/nu13041310 (PMC8071441; doi:10.3390/nu13041310)
Supplement: Supplementary file 1 [file nutrients-13-01310-s001.zip]

Archive with 1 entries (1 files):
- nutrients-1169302-supplementary.pdf
